# Supplementary material for: Most canine ameloblastomas harbor HRAS mutations, providing a novel large-animal model of RAS-driven cancer
Source: Oncogenesis. 2019 Feb 11;8(2):11. doi: 10.1038/s41389-019-0119-1 (PMC6370874; doi:10.1038/s41389-019-0119-1)
Supplement: Supplementary file 2 — Supplementary Tables [file 41389_2019_119_MOESM2_ESM.xlsx]

## Sheet: Table S1
Table S1. Canine Acanthomatous Ameloblastoma (CAA) cases studied and results
FFPE tissue cases
Case ID	Location	Breed	Age (yr)	Sexa	Weight (kg)	Mutation	Read depthb	VAFc	Exome Library	Barcode
CAA-01	Mandible	German Shepherd	8	MC	42				PS-03	ATGCCTAA
CAA-02	Mandible	Labrador Retriever	13	FS	31				PS-03	GAATCTGA
CAA-03	Mandible	Labrador Retriever	11	FS	33	HRAS-Q61R	72	0.278	PS-01	ATGCCTAA
CAA-04	Mandible	Pit Bull Terrier	10	FS	27	HRAS-Q61R
CAA-05	Mandible	Shetland Sheepdog	11	MC	22	BRAF-V595E	197	0.289	PS-01	GAATCTGA
CAA-06	Mandible	Border Collie	8	MC	29	HRAS-Q61R	63	0.27	PS-01	AACGTGAT
CAA-07	Mandible	Australian Shepherd	9	MC	31	HRAS-G13R	38	0.421	PS-03	AACGTGAT
CAA-08	Mandible	Basset Hound	15	MC	36	HRAS-Q61R
CAA-09	Mandible	Cocker Spaniel	9	FS	15	HRAS-Q61R	95	0.263	PS-01	CACTTCGA
CAA-10	Mandible	Husky mix	10	FS	39				PS-03	CACTTCGA
CAA-11	Mandible	Chesapeake Bay Retriever	6	MC	33	HRAS-Q61R
CAA-12	Maxilla	Samoyed	10	FS	36	HRAS-Q61R	63	0.238	PS-01	GCCAAGAC
CAA-13	Maxilla	Beagle	10	MC	12				PS-03	GCCAAGAC
CAA-14	Maxilla	Collie	11	MC	30				PS-03	GACTAGTA
CAA-15	Maxilla	Labrador Retriever	12	MC	39	BRAF-V595E
CAA-16	Maxilla	Collie	11	MC	31				PS-03	ATTGGCTC
CAA-17	Maxilla	Standard Poodle	7	MC	25				PS-03	GATGAATC
CAA-18	Maxilla	Labrador Retriever	11	FS	26	HRAS-Q61R	90	0.267	PS-01	GACTAGTA
CAA-19	Maxilla	English Bulldog	10	MC	NA	HRAS-Q61R	57	0.456	PS-03	AGCAGGAA
CAA-20	Maxilla	Beagle mix	5	MC	17	HRAS-Q61R	101	0.109	PS-03	GAGCTGAA
Fresh tissue cases
Case ID	Location	Breed	Age (yr)	Sexa	Weight (KG)	Mutation
CAA-21	Mandible	Labrador Retriever	8	FS	31	HRAS-Q61R
CAA-22	Mandible	Terrier mix	8	FS	22	HRAS-Q61R
CAA-23	Mandible	Great Dane	9	FS	53	HRAS-Q61R
CAA-24	Mandible	Standard Poodle	3	MC	40	HRAS-Q61R
aMC, male castrated; FS, female spayed
bRead depth at mutated base
cVAF, Variant allele frequency

## Sheet: Table S2
Table S2. Orthologous cancer genes
Ensembl ID	Gene Symbol
ENSCAFG00000004365	ABI1
ENSCAFG00000019938	ABL1
ENSCAFG00000013920	ABL2
ENSCAFG00000012206	ACKR3
ENSCAFG00000029045	ACSL3
ENSCAFG00000009287	ACVR1
ENSCAFG00000007357	ACVR1B
ENSCAFG00000009476	AFF1
ENSCAFG00000023079	AFF3
ENSCAFG00000000930	AFF4
ENSCAFG00000001935	AKAP9
ENSCAFG00000018354	AKT1
ENSCAFG00000005388	AKT2
ENSCAFG00000015806	AKT3
ENSCAFG00000005297	ALK
ENSCAFG00000016549	AMER1
ENSCAFG00000016656	AR
ENSCAFG00000015115	ARAF
ENSCAFG00000030493	ARFRP1
ENSCAFG00000006266	ARHGAP26
ENSCAFG00000011934	ARHGEF12
ENSCAFG00000012314	ARID1A
ENSCAFG00000000608	ARID1B
ENSCAFG00000009335	ARID2
ENSCAFG00000012149	ARNT
ENSCAFG00000005830	ASPSCR1
ENSCAFG00000007219	ASXL1
ENSCAFG00000007928	ATF1
ENSCAFG00000014303	ATIC
ENSCAFG00000014454	ATM
ENSCAFG00000009795	ATP1A1
ENSCAFG00000019230	ATP2B3
ENSCAFG00000007863	ATR
ENSCAFG00000017252	ATRX
ENSCAFG00000029331	AURKA
ENSCAFG00000017008	AURKB
ENSCAFG00000019684	AXIN1
ENSCAFG00000011236	AXIN2
ENSCAFG00000005041	AXL
ENSCAFG00000009520	BAP1
ENSCAFG00000014264	BARD1
ENSCAFG00000020285	BCL10
ENSCAFG00000002955	BCL11A
ENSCAFG00000017809	BCL11B
ENSCAFG00000000068	BCL2
ENSCAFG00000031094	BCL2L2
ENSCAFG00000004655	BCL3
ENSCAFG00000032589	BCL7A
ENSCAFG00000011046	BCL9
ENSCAFG00000014099	BCOR
ENSCAFG00000018726	BCORL1
ENSCAFG00000013773	BCR
ENSCAFG00000015105	BIRC3
ENSCAFG00000012385	BLM
ENSCAFG00000016077	BMPR1A
ENSCAFG00000003907	BRAF
ENSCAFG00000014600	BRCA1
ENSCAFG00000006383	BRCA2
ENSCAFG00000016085	BRD4
ENSCAFG00000017737	BRIP1
ENSCAFG00000006153	BTG1
ENSCAFG00000017669	BTK
ENSCAFG00000008877	BUB1B
ENSCAFG00000008525	CACNA1D
ENSCAFG00000017093	CALR
ENSCAFG00000019650	CAMTA1
ENSCAFG00000005540	CANT1
ENSCAFG00000016284	CARD11
ENSCAFG00000010271	CARS
ENSCAFG00000009202	CASC5
ENSCAFG00000025192	CASP8
ENSCAFG00000019852	CBFA2T3
ENSCAFG00000020389	CBFB
ENSCAFG00000012100	CBL
ENSCAFG00000009793	CBLB
ENSCAFG00000004651	CBLC
ENSCAFG00000012452	CCDC6
ENSCAFG00000005384	CCNB1IP1
ENSCAFG00000010700	CCND1
ENSCAFG00000015381	CCND2
ENSCAFG00000001618	CCND3
ENSCAFG00000007614	CCNE1
ENSCAFG00000002120	CD274
ENSCAFG00000018101	CD74
ENSCAFG00000004980	CD79A
ENSCAFG00000012677	CD79B
ENSCAFG00000020305	CDH1
ENSCAFG00000020425	CDH11
ENSCAFG00000016411	CDK12
ENSCAFG00000000280	CDK4
ENSCAFG00000001998	CDK6
ENSCAFG00000006870	CDK8
ENSCAFG00000029853	CDKN1A
ENSCAFG00000013244	CDKN1B
ENSCAFG00000028905	CDKN2C
ENSCAFG00000006742	CDX2
ENSCAFG00000007486	CEP89
ENSCAFG00000007055	CHCHD7
ENSCAFG00000010998	CHD2
ENSCAFG00000014929	CHD4
ENSCAFG00000010551	CHEK1
ENSCAFG00000011919	CHEK2
ENSCAFG00000002050	CHIC2
ENSCAFG00000004858	CIC
ENSCAFG00000018931	CIITA
ENSCAFG00000007898	CLIP1
ENSCAFG00000007815	CLP1
ENSCAFG00000017647	CLTC
ENSCAFG00000014736	CLTCL1
ENSCAFG00000004320	CNBP
ENSCAFG00000002699	CNOT3
ENSCAFG00000003608	CNTRL
ENSCAFG00000017018	COL1A1
ENSCAFG00000009059	COL2A1
ENSCAFG00000013510	CREB1
ENSCAFG00000009282	CREB3L1
ENSCAFG00000013481	CREB3L2
ENSCAFG00000019251	CREBBP
ENSCAFG00000015188	CRKL
ENSCAFG00000011034	CRLF2
ENSCAFG00000014647	CRTC1
ENSCAFG00000012410	CRTC3
ENSCAFG00000018219	CSF1R
ENSCAFG00000003376	CSF3R
ENSCAFG00000020355	CTCF
ENSCAFG00000001315	CTNNA1
ENSCAFG00000005204	CTNNB1
ENSCAFG00000010230	CUL3
ENSCAFG00000013749	CUX1
ENSCAFG00000005109	CXCR4
ENSCAFG00000009802	CYLD
ENSCAFG00000000981	DAXX
ENSCAFG00000008608	DCTN1
ENSCAFG00000008852	DDB2
ENSCAFG00000030112	DDIT3
ENSCAFG00000013180	DDR2
ENSCAFG00000014324	DDX10
ENSCAFG00000011713	DDX5
ENSCAFG00000012442	DDX6
ENSCAFG00000010184	DEK
ENSCAFG00000017701	DICER1
ENSCAFG00000016286	DNAJB1
ENSCAFG00000017651	DNM2
ENSCAFG00000004159	DNMT3A
ENSCAFG00000019420	DOT1L
ENSCAFG00000017318	EBF1
ENSCAFG00000003465	EGFR
ENSCAFG00000000702	EIF3E
ENSCAFG00000013659	EIF4A2
ENSCAFG00000018735	ELF4
ENSCAFG00000010144	ELK4
ENSCAFG00000014770	ELL
ENSCAFG00000028947	ELN
ENSCAFG00000006510	EML4
ENSCAFG00000005263	EMSY
ENSCAFG00000001125	EP300
ENSCAFG00000002714	EPHA5
ENSCAFG00000003332	EPHA7
ENSCAFG00000006971	EPHB1
ENSCAFG00000003871	EPS15
ENSCAFG00000016351	ERBB2
ENSCAFG00000000097	ERBB3
ENSCAFG00000023258	ERBB4
ENSCAFG00000015874	ERC1
ENSCAFG00000004487	ERCC2
ENSCAFG00000004497	ERCC3
ENSCAFG00000018827	ERCC4
ENSCAFG00000009912	ERG
ENSCAFG00000019676	ERRFI1
ENSCAFG00000000430	ESR1
ENSCAFG00000011667	ETNK1
ENSCAFG00000002342	ETV1
ENSCAFG00000014484	ETV4
ENSCAFG00000013420	ETV5
ENSCAFG00000013371	ETV6
ENSCAFG00000000831	EXT1
ENSCAFG00000009477	EXT2
ENSCAFG00000003411	EZH2
ENSCAFG00000000661	EZR
ENSCAFG00000003616	FAM131B
ENSCAFG00000009883	FAM46C
ENSCAFG00000019813	FANCA
ENSCAFG00000001286	FANCC
ENSCAFG00000005182	FANCD2
ENSCAFG00000001313	FANCE
ENSCAFG00000029498	FANCF
ENSCAFG00000001995	FANCG
ENSCAFG00000002940	FANCL
ENSCAFG00000015712	FAS
ENSCAFG00000007273	FAT1
ENSCAFG00000003962	FAT4
ENSCAFG00000002669	FBXO11
ENSCAFG00000008141	FBXW7
ENSCAFG00000016462	FCRL4
ENSCAFG00000032695	FGF10
ENSCAFG00000005926	FGF14
ENSCAFG00000010693	FGF19
ENSCAFG00000015365	FGF23
ENSCAFG00000029983	FGF4
ENSCAFG00000015361	FGF6
ENSCAFG00000005970	FGFR1
ENSCAFG00000000847	FGFR1OP
ENSCAFG00000012374	FGFR2
ENSCAFG00000014993	FGFR3
ENSCAFG00000016518	FGFR4
ENSCAFG00000015704	FH
ENSCAFG00000002034	FIP1L1
ENSCAFG00000018469	FLCN
ENSCAFG00000032412	FLI1
ENSCAFG00000006701	FLT1
ENSCAFG00000006716	FLT3
ENSCAFG00000000482	FLT4
ENSCAFG00000019963	FNBP1
ENSCAFG00000013743	FOXA1
ENSCAFG00000007585	FOXL2
ENSCAFG00000005965	FOXO1
ENSCAFG00000003783	FOXO3
ENSCAFG00000016925	FOXO4
ENSCAFG00000006461	FOXP1
ENSCAFG00000000431	FRS2
ENSCAFG00000023272	FSTL3
ENSCAFG00000020361	FUBP1
ENSCAFG00000016862	FUS
ENSCAFG00000017244	GABRA6
ENSCAFG00000017455	GAS7
ENSCAFG00000004143	GATA2
ENSCAFG00000005019	GATA3
ENSCAFG00000029087	GATA4
ENSCAFG00000031169	GID4
ENSCAFG00000000223	GLI1
ENSCAFG00000008780	GMPS
ENSCAFG00000011108	GNA13
ENSCAFG00000001579	GNAQ
ENSCAFG00000023756	GNAS
ENSCAFG00000011030	GOLGA5
ENSCAFG00000018864	GPC3
ENSCAFG00000016305	GPHN
ENSCAFG00000018970	GRIN2A
ENSCAFG00000001790	GRM3
ENSCAFG00000011122	GSK3B
ENSCAFG00000016119	H3F3A
ENSCAFG00000004916	H3F3B
ENSCAFG00000008980	HERPUD1
ENSCAFG00000008391	HEY1
ENSCAFG00000006370	HGF
ENSCAFG00000015718	HIF1A
ENSCAFG00000013367	HIP1
ENSCAFG00000030851	HLF
ENSCAFG00000001211	HMGA1
ENSCAFG00000010502	HNF1A
ENSCAFG00000002885	HNRNPA2B1
ENSCAFG00000002966	HOXA11
ENSCAFG00000002970	HOXA13
ENSCAFG00000002961	HOXA9
ENSCAFG00000025599	HOXC11
ENSCAFG00000006648	HOXC13
ENSCAFG00000013436	HOXD11
ENSCAFG00000031029	HRAS
ENSCAFG00000001981	HSP90AB1
ENSCAFG00000013617	IDH1
ENSCAFG00000012052	IDH2
ENSCAFG00000010881	IGF1R
ENSCAFG00000010090	IGF2
ENSCAFG00000005526	IKBKB
ENSCAFG00000010239	IKBKE
ENSCAFG00000003374	IKZF1
ENSCAFG00000004008	IL2
ENSCAFG00000032590	IL21R
ENSCAFG00000006897	IL6ST
ENSCAFG00000018752	IL7R
ENSCAFG00000003550	INHBA
ENSCAFG00000003624	INPP4B
ENSCAFG00000007761	IRF2
ENSCAFG00000009156	IRF4
ENSCAFG00000006058	IRS2
ENSCAFG00000017565	ITK
ENSCAFG00000018615	JAK1
ENSCAFG00000002102	JAK2
ENSCAFG00000015159	JAK3
ENSCAFG00000003001	JAZF1
ENSCAFG00000018897	JUN
ENSCAFG00000005632	KAT6A
ENSCAFG00000015357	KAT6B
ENSCAFG00000010255	KCNJ5
ENSCAFG00000015781	KDM5A
ENSCAFG00000016133	KDM5C
ENSCAFG00000014589	KDM6A
ENSCAFG00000002079	KDR
ENSCAFG00000000067	KDSR
ENSCAFG00000017784	KEAP1
ENSCAFG00000004115	KIAA1549
ENSCAFG00000004076	KIF5B
ENSCAFG00000002065	KIT
ENSCAFG00000002797	KLF4
ENSCAFG00000005354	KLF6
ENSCAFG00000011828	KLHL6
ENSCAFG00000002907	KLK2
ENSCAFG00000012691	KMT2A
ENSCAFG00000004955	KMT2C
ENSCAFG00000008718	KMT2D
ENSCAFG00000011428	KRAS
ENSCAFG00000015162	KTN1
ENSCAFG00000029847	LASP1
ENSCAFG00000010625	LCK
ENSCAFG00000004491	LCP1
ENSCAFG00000011252	LEF1
ENSCAFG00000005998	LHFP
ENSCAFG00000018661	LIFR
ENSCAFG00000016863	LMNA
ENSCAFG00000006909	LMO1
ENSCAFG00000007127	LMO2
ENSCAFG00000013919	LPP
ENSCAFG00000000311	LRIG3
ENSCAFG00000005403	LRP1B
ENSCAFG00000007350	LSM14A
ENSCAFG00000017940	LYL1
ENSCAFG00000007034	LYN
ENSCAFG00000015154	LZTR1
ENSCAFG00000004366	MAGI2
ENSCAFG00000000105	MALT1
ENSCAFG00000004087	MAML2
ENSCAFG00000017298	MAP2K1
ENSCAFG00000019138	MAP2K2
ENSCAFG00000017851	MAP2K4
ENSCAFG00000006917	MAP3K1
ENSCAFG00000013230	MAP3K13
ENSCAFG00000016212	MAX
ENSCAFG00000012050	MCL1
ENSCAFG00000000418	MDM2
ENSCAFG00000009669	MDM4
ENSCAFG00000014621	MECOM
ENSCAFG00000016972	MED12
ENSCAFG00000014350	MEF2B
ENSCAFG00000014185	MEN1
ENSCAFG00000003406	MET
ENSCAFG00000006496	MITF
ENSCAFG00000001154	MKL1
ENSCAFG00000008922	MLF1
ENSCAFG00000004783	MLH1
ENSCAFG00000018687	MLLT1
ENSCAFG00000004145	MLLT10
ENSCAFG00000024239	MLLT11
ENSCAFG00000001635	MLLT3
ENSCAFG00000000860	MLLT4
ENSCAFG00000016601	MLLT6
ENSCAFG00000011823	MN1
ENSCAFG00000005148	MNX1
ENSCAFG00000023766	MPL
ENSCAFG00000004162	MRE11A
ENSCAFG00000002659	MSH2
ENSCAFG00000002664	MSH6
ENSCAFG00000016607	MSN
ENSCAFG00000019636	MTCP1
ENSCAFG00000016648	MTOR
ENSCAFG00000017037	MUC1
ENSCAFG00000004612	MUTYH
ENSCAFG00000000230	MYB
ENSCAFG00000001086	MYC
ENSCAFG00000003022	MYCL
ENSCAFG00000004966	MYD88
ENSCAFG00000018560	MYH11
ENSCAFG00000001630	MYH9
ENSCAFG00000015800	MYO5A
ENSCAFG00000009066	MYOD1
ENSCAFG00000000160	NAB2
ENSCAFG00000000141	NACA
ENSCAFG00000012164	NCKIPSD
ENSCAFG00000004075	NCOA1
ENSCAFG00000007775	NCOA2
ENSCAFG00000006809	NCOA4
ENSCAFG00000018040	NCOR1
ENSCAFG00000006985	NCOR2
ENSCAFG00000001141	NDRG1
ENSCAFG00000018592	NF1
ENSCAFG00000012307	NF2
ENSCAFG00000011625	NFATC2
ENSCAFG00000013506	NFE2L2
ENSCAFG00000001520	NFIB
ENSCAFG00000010155	NFKB2
ENSCAFG00000013418	NFKBIA
ENSCAFG00000014559	NIN
ENSCAFG00000019633	NOTCH1
ENSCAFG00000010476	NOTCH2
ENSCAFG00000016107	NOTCH3
ENSCAFG00000016912	NPM1
ENSCAFG00000009532	NRAS
ENSCAFG00000006371	NRG1
ENSCAFG00000016473	NSD1
ENSCAFG00000010354	NT5C2
ENSCAFG00000016528	NTRK1
ENSCAFG00000001380	NTRK2
ENSCAFG00000011457	NTRK3
ENSCAFG00000005807	NUMA1
ENSCAFG00000019920	NUP214
ENSCAFG00000009088	NUP93
ENSCAFG00000005871	NUP98
ENSCAFG00000007829	NUTM1
ENSCAFG00000028529	OLIG2
ENSCAFG00000002309	OMD
ENSCAFG00000011053	P2RY8
ENSCAFG00000013226	PAFAH1B2
ENSCAFG00000018154	PAK3
ENSCAFG00000030772	PALB2
ENSCAFG00000016041	PAX3
ENSCAFG00000002357	PAX5
ENSCAFG00000015539	PAX7
ENSCAFG00000007309	PAX8
ENSCAFG00000009084	PBRM1
ENSCAFG00000013289	PBX1
ENSCAFG00000007113	PCM1
ENSCAFG00000013143	PCSK7
ENSCAFG00000002121	PDCD1LG2
ENSCAFG00000010803	PDE4DIP
ENSCAFG00000001356	PDGFB
ENSCAFG00000002057	PDGFRA
ENSCAFG00000018214	PDGFRB
ENSCAFG00000016984	PER1
ENSCAFG00000018867	PHF6
ENSCAFG00000001795	PHOX2B
ENSCAFG00000004486	PICALM
ENSCAFG00000009661	PIK3C2B
ENSCAFG00000011212	PIK3CA
ENSCAFG00000007579	PIK3CB
ENSCAFG00000003977	PIK3CG
ENSCAFG00000007626	PIK3R1
ENSCAFG00000007051	PLAG1
ENSCAFG00000009082	PLCG1
ENSCAFG00000019989	PLCG2
ENSCAFG00000025384	PML
ENSCAFG00000009394	PMS1
ENSCAFG00000015559	PMS2
ENSCAFG00000002937	POLD1
ENSCAFG00000006215	POLE
ENSCAFG00000001754	POT1
ENSCAFG00000014213	POU2AF1
ENSCAFG00000004991	PPARG
ENSCAFG00000010994	PPFIBP1
ENSCAFG00000002772	PPP2R1A
ENSCAFG00000016737	PRCC
ENSCAFG00000003694	PRDM1
ENSCAFG00000019473	PRDM16
ENSCAFG00000007620	PREX2
ENSCAFG00000014071	PRF1
ENSCAFG00000016488	PRKACA
ENSCAFG00000010999	PRKAR1A
ENSCAFG00000014823	PRKCI
ENSCAFG00000006555	PRKDC
ENSCAFG00000015002	PRRX1
ENSCAFG00000031655	PRSS8
ENSCAFG00000001551	PSIP1
ENSCAFG00000001246	PTCH1
ENSCAFG00000015670	PTEN
ENSCAFG00000008894	PTPN11
ENSCAFG00000009427	PTPN13
ENSCAFG00000000446	PTPRB
ENSCAFG00000011265	PTPRC
ENSCAFG00000001101	PTPRK
ENSCAFG00000000772	QKI
ENSCAFG00000015589	RABEP1
ENSCAFG00000015716	RAC1
ENSCAFG00000000822	RAD21
ENSCAFG00000000867	RAD50
ENSCAFG00000009220	RAD51
ENSCAFG00000016485	RAD51B
ENSCAFG00000004951	RAF1
ENSCAFG00000019869	RALGDS
ENSCAFG00000016935	RANBP17
ENSCAFG00000010267	RAP1GDS1
ENSCAFG00000016060	RARA
ENSCAFG00000004436	RB1
ENSCAFG00000014863	RBM10
ENSCAFG00000019789	RBM15
ENSCAFG00000001569	RECQL4
ENSCAFG00000002981	REL
ENSCAFG00000007076	RET
ENSCAFG00000023066	RHOA
ENSCAFG00000015923	RHOH
ENSCAFG00000018912	RMI2
ENSCAFG00000005675	RNF213
ENSCAFG00000017526	RNF43
ENSCAFG00000000923	ROS1
ENSCAFG00000020150	RPL5
ENSCAFG00000004148	RPN1
ENSCAFG00000005692	RPTOR
ENSCAFG00000000696	RSPO2
ENSCAFG00000001067	RSPO3
ENSCAFG00000009596	RUNX1
ENSCAFG00000009078	RUNX1T1
ENSCAFG00000010797	SBDS
ENSCAFG00000030211	SDC4
ENSCAFG00000010951	SDHA
ENSCAFG00000015832	SDHB
ENSCAFG00000012992	SDHC
ENSCAFG00000017676	SETBP1
ENSCAFG00000013392	SETD2
ENSCAFG00000010826	SF3B1
ENSCAFG00000008601	SH2B3
ENSCAFG00000019083	SH3GL1
ENSCAFG00000016417	SLC34A2
ENSCAFG00000010148	SLC45A3
ENSCAFG00000016608	SLIT2
ENSCAFG00000017567	SMAD2
ENSCAFG00000017388	SMAD3
ENSCAFG00000000164	SMAD4
ENSCAFG00000017584	SMARCA4
ENSCAFG00000014105	SMARCB1
ENSCAFG00000008306	SMARCD1
ENSCAFG00000016025	SMARCE1
ENSCAFG00000001531	SMO
ENSCAFG00000000522	SNCAIP
ENSCAFG00000001700	SND1
ENSCAFG00000018916	SOCS1
ENSCAFG00000001436	SOX10
ENSCAFG00000011642	SOX2
ENSCAFG00000004374	SOX9
ENSCAFG00000016132	SPEN
ENSCAFG00000016942	SPOP
ENSCAFG00000008755	SRC
ENSCAFG00000005535	SRGAP3
ENSCAFG00000001414	SRSF3
ENSCAFG00000018147	SS18
ENSCAFG00000012552	SS18L1
ENSCAFG00000018587	STAG2
ENSCAFG00000015213	STAT3
ENSCAFG00000015509	STAT5B
ENSCAFG00000000163	STAT6
ENSCAFG00000004031	STIL
ENSCAFG00000019538	STK11
ENSCAFG00000005936	STRN
ENSCAFG00000010221	SUFU
ENSCAFG00000018498	SUZ12
ENSCAFG00000002171	SYK
ENSCAFG00000018176	TAF15
ENSCAFG00000004032	TAL1
ENSCAFG00000032112	TAL2
ENSCAFG00000015543	TBL1XR1
ENSCAFG00000009216	TBX3
ENSCAFG00000006970	TCEA1
ENSCAFG00000016200	TCF12
ENSCAFG00000019487	TCF3
ENSCAFG00000011005	TCF7L2
ENSCAFG00000017719	TCL1A
ENSCAFG00000010739	TERT
ENSCAFG00000013739	TET1
ENSCAFG00000010876	TET2
ENSCAFG00000015765	TFE3
ENSCAFG00000001599	TFEB
ENSCAFG00000009364	TFG
ENSCAFG00000002701	TFPT
ENSCAFG00000012941	TFRC
ENSCAFG00000005449	TGFBR2
ENSCAFG00000003389	THRAP3
ENSCAFG00000009833	TLX1
ENSCAFG00000016919	TLX3
ENSCAFG00000010190	TMPRSS2
ENSCAFG00000000267	TNFAIP3
ENSCAFG00000019422	TNFRSF14
ENSCAFG00000018852	TNFRSF17
ENSCAFG00000009058	TOP1
ENSCAFG00000016090	TOP2A
ENSCAFG00000016714	TP53
ENSCAFG00000017311	TPM3
ENSCAFG00000015796	TPM4
ENSCAFG00000013717	TPR
ENSCAFG00000019418	TRAF7
ENSCAFG00000012020	TRIM27
ENSCAFG00000009442	TRIM33
ENSCAFG00000010880	TRIP11
ENSCAFG00000015242	TRRAP
ENSCAFG00000019882	TSC1
ENSCAFG00000019438	TSC2
ENSCAFG00000017302	TSHR
ENSCAFG00000007169	TTL
ENSCAFG00000000619	UBR5
ENSCAFG00000015145	USP8
ENSCAFG00000001938	VEGFA
ENSCAFG00000010984	VTI1A
ENSCAFG00000015519	WAS
ENSCAFG00000014951	WHSC1
ENSCAFG00000006057	WHSC1L1
ENSCAFG00000000364	WIF1
ENSCAFG00000004005	WISP3
ENSCAFG00000006410	WRN
ENSCAFG00000007426	WT1
ENSCAFG00000008356	WWTR1
ENSCAFG00000002454	XPA
ENSCAFG00000004467	XPC
ENSCAFG00000003050	XPO1
ENSCAFG00000013538	ZBTB16
ENSCAFG00000000422	ZBTB2
ENSCAFG00000007859	ZCCHC8
ENSCAFG00000020243	ZFHX3
ENSCAFG00000011813	ZNF217
ENSCAFG00000002745	ZNF331
ENSCAFG00000014740	ZNF384
ENSCAFG00000018158	ZNF521
ENSCAFG00000006224	ZNF703

## Sheet: Table S3
Table S3. Mutation hotspots considered (shown only for SNV-bearing orthologous cancer genes meeting filtering criteria)
Genes with SNVs	Hotspot mutations (COSMIC) (≥20 missense mutations)
AFDN	NA
AKAP9	None
ARHGEF12	None
ASXL1	None
ATM	R337C/H, D1853N, N1983S, R3008C/H
ATR	M211T
AXIN1	None
AXIN2	None
BCL11A	None
BRAF	V600E
BRCA2	N372H
BRD4	None
CALR	None
CBFB	None
CBLB	None
CCND1	None
CCND3	None
CDK12	None
CDK4	None
CIITA	None
CLIP1	None
CLTCL1	None
CREBBP	R1446C/H
DEK	None
DNMT3A	R882H/C
EPHA7	None
EPS15	None
EXT2	None
FANCC	None
FANCD2	None
FANCE	None
FANCL	None
FAT1	S3554A
FAT4	None
FGFR4	None
FNBP1	None
GRM3	None
HOXA13	None
HOXC13	None
HRAS	G12V/S/D/C, G13R, Q61R/L/K
IKBKE	None
IRF4	None
JAK1	None
JUN	None
KAT6A	None
KNL1	NA
LIFR	None
LMO2	None
LRP1B	L1392F
LYL1	None
MAGI2	None
MAML2	None
MDM2	None
MNX1	None
MYD88	L265P
MYH9	None
NCOR2	None
NF1	None
NIN	None
NOTCH1	T194P, T311P, T349P, L1574P, L1585P, L1600P, L1678P
NOTCH2	A3V/S, C19W, A21T, E38K, N46S
NRG1	None
NSD1	None
NUP214	None
NUP98	None
PCM1	None
PDE4DIP	None
PIK3CG	None
PML	None
PRDM1	None
PRDM16	None
PTCH1	P1315L/P
PTPRC	None
PTPRK	None
RANBP17	None
RNF213	None
SETD2	P1459L
SLC34A2	None
SLIT2	None
SNCAIP	None
SOX10	None
SOX9	None
STK11	F354L
STRN	None
TAL1	None
TCF7L2	None
TET2	R1261C/H, L1721W, I1762V, I1873T
TNFAIP3	None
TPR	None
ZCCHC8	None
ZNF217	None

## Sheet: Table S4
Table S4. Summary of identified SNVs meeting filtering criteria
Sample	Consequence	Impact	Symbol	Gene	Feature	Exon	cDNA_position	Protein_position	Amino_acids	Codons	Strand	SIFT	Chromosome	Pos	Ref	Alt Allele	Depth	A	T	C	G	%A	%T	%C	%G	%Ref	% non-Ref
CAA-01	splice_acceptor_variant	HIGH	ZNF217	ENSCAFG00000011813	ENSCAFT00000047876		-	-	-	-	-1	-	chr24	39417282	T	C	25	0	13	12	0	0	0.52	0.48	0	0.52	0.48
CAA-01	missense_variant	MODERATE	SLC34A2	ENSCAFG00000016417	ENSCAFT00000026026	14/14	1951	651	E/K	Gag/Aag	-1	tolerated(0.1)	chr3	84688396	C	T	98	0	46	52	0	0	0.469388	0.530612	0	0.530612	0.469388
CAA-01	missense_variant	MODERATE	CIITA	ENSCAFG00000018931	ENSCAFT00000030069	11/19	1169	390	A/G	gCg/gGg	-1	tolerated(0.12)	chr6	31788119	G	C	38	0	0	15	23	0	0	0.394737	0.605263	0.605263	0.394737
CAA-01	missense_variant	MODERATE	CIITA	ENSCAFG00000018931	ENSCAFT00000030069	8/19	743	248	A/V	gCt/gTt	-1	tolerated(0.56)	chr6	31791038	G	A	42	15	0	0	27	0.357143	0	0	0.642857	0.642857	0.357143
CAA-01	missense_variant	MODERATE	CIITA	ENSCAFG00000018931	ENSCAFT00000030069	7/19	576	192	I/M	atC/atG	-1	tolerated(0.13)	chr6	31791594	G	C	35	0	0	15	20	0	0	0.428571	0.571429	0.571429	0.428571
CAA-01	missense_variant	MODERATE	RNF213	ENSCAFG00000005675	ENSCAFT00000009155	18/57	4240	1414	V/M	Gtg/Atg	-1	deleterious(0.04)	chr9	1483488	C	T	147	0	68	79	0	0	0.462585	0.537415	0	0.537415	0.462585
CAA-01	missense_variant	MODERATE	RNF213	ENSCAFG00000005675	ENSCAFT00000009155	11/57	2041	681	R/G	Agg/Ggg	-1	tolerated(0.1)	chr9	1490767	T	C	23	0	16	7	0	0	0.695652	0.304348	0	0.695652	0.304348
CAA-01	missense_variant	MODERATE	FANCL	ENSCAFG00000002940	ENSCAFT00000042963	1/14	44	15	L/P	cTc/cCc	-1	deleterious_low_confidence(0)	chr10	58632317	A	G	28	19	0	0	9	0.678571	0	0	0.321429	0.678571	0.321429
CAA-01	missense_variant	MODERATE	BCL11A	ENSCAFG00000002955	ENSCAFT00000004732	4/5	1079	360	L/P	cTc/cCc	-1	tolerated(0.09)	chr10	60599145	A	G	78	59	0	0	19	0.75641	0	0	0.24359	0.75641	0.24359
CAA-01	missense_variant	MODERATE	NOTCH2	ENSCAFG00000010476	ENSCAFT00000017040	1/35	334	112	G/R	Ggg/Agg	-1	-	chr17	57020524	C	T	67	0	33	34	0	0	0.492537	0.507463	0	0.507463	0.492537
CAA-01	missense_variant	MODERATE	ZNF217	ENSCAFG00000011813	ENSCAFT00000047876	5/7	2930	977	S/N	aGt/aAt	-1	tolerated(0.22)	chr24	39416268	C	T	23	0	7	16	0	0	0.304348	0.695652	0	0.695652	0.304348
CAA-01	missense_variant	MODERATE	ZNF217	ENSCAFG00000011813	ENSCAFT00000047876	4/7	1969	657	A/P	Gcg/Ccg	-1	tolerated(0.11)	chr24	39417272	C	G	26	0	0	14	12	0	0	0.538462	0.461538	0.538462	0.461538
CAA-01	missense_variant	MODERATE	BRCA2	ENSCAFG00000006383	ENSCAFT00000010309	11/27	6686	2229	C/F	tGt/tTt	-1	tolerated(0.35)	chr25	7770765	C	A	265	111	0	154	0	0.418868	0	0.581132	0	0.581132	0.418868
CAA-02	missense_variant	MODERATE	SLIT2	ENSCAFG00000016608	ENSCAFT00000026343	8/37	685	229	R/W	Cgg/Tgg	-1	deleterious(0.02)	chr3	89083090	G	A	65	29	0	0	36	0.446154	0	0	0.553846	0.553846	0.446154
CAA-02	missense_variant	MODERATE	NRG1	ENSCAFG00000006371	ENSCAFT00000010302	5/6	416	139	T/I	aCa/aTa	-1	tolerated_low_confidence(0.06)	chr16	31847499	G	A	71	34	0	0	37	0.478873	0	0	0.521127	0.521127	0.478873
CAA-02	missense_variant	MODERATE	CALR	ENSCAFG00000017093	ENSCAFT00000027074	4/10	418	140	G/S	Ggc/Agc	-1	tolerated(0.6)	chr20	49253828	C	T	52	0	18	34	0	0	0.346154	0.653846	0	0.653846	0.346154
CAA-03	missense_variant	MODERATE	FANCC	ENSCAFG00000001286	ENSCAFT00000001991	13/13	1379	460	S/F	tCc/tTc	1	deleterious(0)	chr1	71749768	C	T	145	0	56	89	0	0	0.386207	0.613793	0	0.613793	0.386207
CAA-03	missense_variant	MODERATE	HRAS	ENSCAFG00000031029	ENSCAFT00000048281	2/4	935	61	Q/R	cAg/cGg	-1	tolerated(0.11)	chr18	25644303	T	C	72	0	52	20	0	0	0.722222	0.277778	0	0.722222	0.277778
CAA-03	missense_variant	MODERATE	MAGI2	ENSCAFG00000004366	ENSCAFT00000049514	9/22	1966	471	I/V	Att/Gtt	-1	tolerated(0.16)	chr18	18207121	T	C	125	0	63	62	0	0	0.504	0.496	0	0.504	0.496
CAA-03	missense_variant	MODERATE	NRG1	ENSCAFG00000006371	ENSCAFT00000010302	5/6	416	139	T/I	aCa/aTa	-1	tolerated_low_confidence(0.06)	chr16	31847499	G	A	137	56	0	0	81	0.408759	0	0	0.591241	0.591241	0.408759
CAA-03	missense_variant	MODERATE	PIK3CG	ENSCAFG00000003977	ENSCAFT00000006384	2/11	322	6	R/C	Cgt/Tgt	-1	tolerated_low_confidence(0.17)	chr18	13608257	G	A	69	34	0	0	35	0.492754	0	0	0.507246	0.507246	0.492754
CAA-05	missense_variant	MODERATE	TPR	ENSCAFG00000013717	ENSCAFT00000021777	3/47	353	25	K/N	aaA/aaT	-1	deleterious(0)	chr7	19433701	T	A	85	1	50	34	0	0.0117647	0.588235	0.4	0	0.588235	0.411765
CAA-05	stop_gained	HIGH	GRM3	ENSCAFG00000001790	ENSCAFT00000002808	2/3	476	159	L/*	tTa/tGa	1	-	chr14	12982241	T	G	123	0	64	0	59	0	0.520325	0	0.479675	0.520325	0.479675
CAA-05	missense_variant	MODERATE	ATM	ENSCAFG00000014454	ENSCAFT00000023032	27/65	4256	1273	A/T	Gct/Act	-1	deleterious(0.01)	chr5	24248435	C	T	195	0	93	102	0	0	0.476923	0.523077	0	0.523077	0.476923
CAA-05	missense_variant	MODERATE	BRAF	ENSCAFG00000003907	ENSCAFT00000006306	15/18	1784	595	V/E	gTg/gAg	1	deleterious(0)	chr16	8296284	T	A	197	57	140	0	0	0.28934	0.71066	0	0	0.71066	0.28934
CAA-05	missense_variant	MODERATE	CBLB	ENSCAFG00000009793	ENSCAFT00000015552	18/18	2740	914	T/S	Acc/Tcc	-1	tolerated_low_confidence(0.1)	chr33	11258984	T	A	330	155	175	0	0	0.469697	0.530303	0	0	0.530303	0.469697
CAA-05	missense_variant	MODERATE	CREBBP	ENSCAFG00000019251	ENSCAFT00000030570	2/31	175	59	G/S	Ggc/Agc	1	tolerated_low_confidence(0.2)	chr6	37410270	G	A	73	28	0	0	45	0.383562	0	0	0.616438	0.616438	0.383562
CAA-05	missense_variant	MODERATE	DNMT3A	ENSCAFG00000004159	ENSCAFT00000006680	1/22	41	14	P/L	cCg/cTg	-1	tolerated_low_confidence(0.62)	chr17	19562862	G	A	37	18	0	0	19	0.486486	0	0	0.513514	0.513514	0.486486
CAA-05	missense_variant	MODERATE	NF1	ENSCAFG00000018592	ENSCAFT00000046191	33/57	4462	1441	A/P	Gct/Cct	-1	deleterious(0.01)	chr9	41585306	C	G	222	0	0	117	105	0	0	0.527027	0.472973	0.527027	0.472973
CAA-05	missense_variant	MODERATE	PCM1	ENSCAFG00000007113	ENSCAFT00000048084	7/40	1151	384	Q/R	cAg/cGg	1	tolerated_low_confidence(0.19)	chr16	41233925	A	G	96	53	0	0	43	0.552083	0	0	0.447917	0.552083	0.447917
CAA-05	missense_variant	MODERATE	PTPRK	ENSCAFG00000001101	ENSCAFT00000001683	29/31	4082	1361	R/Q	cGa/cAa	-1	deleterious(0.01)	chr1	66601286	C	T	24	0	5	19	0	0	0.208333	0.791667	0	0.791667	0.208333
CAA-05	missense_variant	MODERATE	TNFAIP3	ENSCAFG00000000267	ENSCAFT00000000421	9/9	2852	743	V/M	Gtg/Atg	1	tolerated(0.13)	chr1	30260855	G	A	106	43	0	0	63	0.40566	0	0	0.59434	0.59434	0.40566
CAA-05	missense_variant	MODERATE	ZNF217	ENSCAFG00000011813	ENSCAFT00000047876	1/7	462	154	C/W	tgC/tgG	-1	deleterious(0)	chr24	39423063	G	C	336	0	0	104	232	0	0	0.309524	0.690476	0.690476	0.309524
CAA-06	missense_variant,splice_region_variant	MODERATE	SNCAIP	ENSCAFG00000000522	ENSCAFT00000000818	4/11	1451	333	L/V	Ctg/Gtg	1	deleterious(0.05)	chr11	12337210	C	G	73	1	0	45	27	0.0136986	0	0.616438	0.369863	0.616438	0.383562
CAA-06	missense_variant	MODERATE	NIN	ENSCAFG00000014559	ENSCAFT00000023130	5/30	517	148	R/C	Cgc/Tgc	-1	deleterious(0.05)	chr8	27153086	G	A	215	102	0	1	112	0.474419	0	0.00465116	0.52093	0.52093	0.47907
CAA-06	missense_variant	MODERATE	ASXL1	ENSCAFG00000007219	ENSCAFT00000011578	11/11	3976	1317	P/S	Cca/Tca	1	tolerated(0.5)	chr24	21802204	C	T	85	0	38	47	0	0	0.447059	0.552941	0	0.552941	0.447059
CAA-06	missense_variant	MODERATE	CLTCL1	ENSCAFG00000014736	ENSCAFT00000023485	17/32	3047	891	E/K	Gag/Aag	1	deleterious(0.03)	chr26	29967061	G	A	112	50	0	0	62	0.446429	0	0	0.553571	0.553571	0.446429
CAA-06	missense_variant	MODERATE	HRAS	ENSCAFG00000031029	ENSCAFT00000048281	2/4	935	61	Q/R	cAg/cGg	-1	tolerated(0.11)	chr18	25644303	T	C	63	0	46	17	0	0	0.730159	0.269841	0	0.730159	0.269841
CAA-06	missense_variant	MODERATE	JUN	ENSCAFG00000018897	ENSCAFT00000029996	1/1	623	208	Q/P	cAg/cCg	1	tolerated(0.52)	chr5	50968440	A	C	65	39	0	26	0	0.6	0	0.4	0	0.6	0.4
CAA-06	missense_variant	MODERATE	LYL1	ENSCAFG00000017940	ENSCAFT00000028478	3/5	311	104	H/R	cAc/cGc	-1	tolerated(0.06)	chr30	37817195	T	C	55	0	29	26	0	0	0.527273	0.472727	0	0.527273	0.472727
CAA-06	missense_variant	MODERATE	NRG1	ENSCAFG00000006371	ENSCAFT00000010302	5/6	416	139	T/I	aCa/aTa	-1	tolerated_low_confidence(0.06)	chr16	31847499	G	A	190	81	0	0	109	0.426316	0	0	0.573684	0.573684	0.426316
CAA-06	missense_variant	MODERATE	NUP98	ENSCAFG00000005871	ENSCAFT00000009477	22/32	3218	1064	S/P	Tcc/Ccc	-1	tolerated(0.33)	chr21	26266063	A	G	88	57	0	0	31	0.647727	0	0	0.352273	0.647727	0.352273
CAA-06	missense_variant	MODERATE	SETD2	ENSCAFG00000013392	ENSCAFT00000021260	3/21	1781	594	G/D	gGt/gAt	1	tolerated_low_confidence(0.3)	chr20	41711491	G	A	214	96	0	0	118	0.448598	0	0	0.551402	0.551402	0.448598
CAA-06	missense_variant	MODERATE	SNCAIP	ENSCAFG00000000522	ENSCAFT00000000818	10/11	2625	724	A/V	gCg/gTg	1	deleterious(0.02)	chr11	12362951	C	T	173	0	82	91	0	0	0.473988	0.526012	0	0.526012	0.473988
CAA-06	missense_variant	MODERATE	SOX10	ENSCAFG00000001436	ENSCAFT00000002231	2/4	575	99	A/S	Gcc/Tcc	1	tolerated(1)	chr10	26681494	G	T	46	0	10	0	36	0	0.217391	0	0.782609	0.782609	0.217391
CAA-06	missense_variant	MODERATE	STRN	ENSCAFG00000005936	ENSCAFT00000047305	15/18	2417	537	S/I	aGc/aTc	-1	tolerated(0.27)	chr17	29280091	C	A	205	92	0	113	0	0.44878	0	0.55122	0	0.55122	0.44878
CAA-06	splice_acceptor_variant	HIGH	ZNF217	ENSCAFG00000011813	ENSCAFT00000047876	-	-	-	-	-	-1	-	chr24	39417282	T	C	39	0	31	8	0	0	0.794872	0.205128	0	0.794872	0.205128
CAA-07	missense_variant	MODERATE	ARHGEF12	ENSCAFG00000011934	ENSCAFT00000018981	39/41	4283	1428	T/M	aCg/aTg	-1	deleterious_low_confidence(0)	chr5	13525445	G	A	141	62	0	1	78	0.439716	0	0.0070922	0.553191	0.553191	0.446809
CAA-07	splice_acceptor_variant	HIGH	ZNF217	ENSCAFG00000011813	ENSCAFT00000047876	-	-	-	-	-	-1	-	chr24	39417282	T	C	23	0	17	6	0	0	0.73913	0.26087	0	0.73913	0.26087
CAA-07	missense_variant	MODERATE	-	ENSCAFG00000028998	ENSCAFT00000047630	2/2	161	54	S/N	aGc/aAc	1	-	chr3	89311504	G	A	32	14	0	0	18	0.4375	0	0	0.5625	0.5625	0.4375
CAA-07	missense_variant	MODERATE	FGFR4	ENSCAFG00000016518	ENSCAFT00000043646	9/17	1157	386	R/H	cGt/cAt	-1	deleterious(0.01)	chr4	36248015	C	T	50	0	24	26	0	0	0.48	0.52	0	0.52	0.48
CAA-07	missense_variant	MODERATE	LIFR	ENSCAFG00000018661	ENSCAFT00000029624	1/19	128	43	T/N	aCt/aAt	1	tolerated(1)	chr4	70329090	C	A	141	68	0	73	0	0.48227	0	0.51773	0	0.51773	0.48227
CAA-07	missense_variant	MODERATE	NF1	ENSCAFG00000018592	ENSCAFT00000046191	33/57	4321	1441	A/P	Gct/Cct	-1	deleterious(0.01)	chr9	41585306	C	G	227	0	0	129	98	0	0	0.568282	0.431718	0.568282	0.431718
CAA-07	missense_variant	MODERATE	SOX10	ENSCAFG00000001436	ENSCAFT00000002231	2/4	295	99	A/S	Gcc/Tcc	1	tolerated(1)	chr10	26681494	G	T	33	0	12	0	21	0	0.363636	0	0.636364	0.636364	0.363636
CAA-07	missense_variant	MODERATE	PRDM1	ENSCAFG00000003694	ENSCAFT00000005944	5/7	1118	373	A/V	gCc/gTc	1	tolerated(0.12)	chr12	63489954	C	T	131	0	63	68	0	0	0.480916	0.519084	0	0.519084	0.480916
CAA-07	missense_variant	MODERATE	KAT6A	ENSCAFG00000005632	ENSCAFT00000009115	3/18	523	175	S/G	Agt/Ggt	1	tolerated(0.35)	chr16	23607410	A	G	161	83	0	0	78	0.515528	0	0	0.484472	0.515528	0.484472
CAA-07	missense_variant	MODERATE	FAT1	ENSCAFG00000007273	ENSCAFT00000011726	14/29	9707	3236	R/H	cGt/cAt	1	deleterious(0.01)	chr16	44219342	G	A	290	135	0	0	155	0.465517	0	0	0.534483	0.534483	0.465517
CAA-07	missense_variant	MODERATE	-	ENSCAFG00000010803	ENSCAFT00000044733	1/49	278	93	R/P	cGg/cCg	1	-	chr17	57173803	G	C	23	0	0	10	13	0	0	0.434783	0.565217	0.565217	0.434783
CAA-07	missense_variant	MODERATE	HRAS	ENSCAFG00000031029	ENSCAFT00000048281	1/4	37	13	G/R	Ggc/Cgc	-1	deleterious(0)	chr18	25644626	C	G	38	0	0	22	16	0	0	0.578947	0.421053	0.578947	0.421053
CAA-07	missense_variant	MODERATE	TCF7L2	ENSCAFG00000011005	ENSCAFT00000017510	13/14	1192	398	S/P	Tcc/Ccc	1	tolerated(1)	chr28	24162351	T	C	20	0	16	4	0	0	0.8	0.2	0	0.8	0.2
CAA-07	missense_variant	MODERATE	PML	ENSCAFG00000025384	ENSCAFT00000047900	1/8	105	35	H/Q	caC/caG	1	tolerated(0.18)	chr30	37232575	C	G	67	0	0	36	31	0	0	0.537313	0.462687	0.537313	0.462687
CAA-07	missense_variant	MODERATE	PML	ENSCAFG00000025384	ENSCAFT00000047900	8/8	1915	639	V/I	Gtc/Atc	1	tolerated_low_confidence(0.79)	chr30	37267772	G	A	156	73	0	0	83	0.467949	0	0	0.532051	0.532051	0.467949
CAA-07	missense_variant	MODERATE	IKBKE	ENSCAFG00000010239	ENSCAFT00000016260	5/21	394	132	V/I	Gtc/Atc	1	tolerated(0.08)	chr38	2752437	G	A	56	23	0	0	33	0.410714	0	0	0.589286	0.589286	0.410714
CAA-09	missense_variant	MODERATE	FANCC	ENSCAFG00000001286	ENSCAFT00000001991	13/13	1379	460	S/F	tCc/tTc	1	deleterious(0)	chr1	71749768	C	T	168	1	76	91	0	0.00595238	0.452381	0.541667	0	0.541667	0.458333
CAA-09	splice_acceptor_variant	HIGH	ZNF217	ENSCAFG00000011813	ENSCAFT00000047876	-	-	-	-	-	-1	-	chr24	39417282	T	C	36	0	26	10	0	0	0.722222	0.277778	0	0.722222	0.277778
CAA-09	missense_variant	MODERATE	HOXC13	ENSCAFG00000006648	ENSCAFT00000010716	1/2	236	79	L/P	cTg/cCg	-1	tolerated(0.12)	chr27	1323135	A	G	24	19	0	0	5	0.791667	0	0	0.208333	0.791667	0.208333
CAA-09	missense_variant	MODERATE	HRAS	ENSCAFG00000031029	ENSCAFT00000048281	2/4	935	61	Q/R	cAg/cGg	-1	tolerated(0.11)	chr18	25644303	T	C	95	0	70	25	0	0	0.736842	0.263158	0	0.736842	0.263158
CAA-09	missense_variant	MODERATE	MDM2	ENSCAFG00000000418	ENSCAFT00000000663	10/12	1347	448	H/R	cAt/cGt	1	deleterious(0)	chr10	10962407	A	G	160	81	0	0	79	0.50625	0	0	0.49375	0.50625	0.49375
CAA-09	missense_variant	MODERATE	MYD88	ENSCAFG00000004966	ENSCAFT00000007977	1/6	80	27	R/P	cGg/cCg	1	deleterious_low_confidence(0)	chr23	7901424	G	C	30	0	0	11	19	0	0	0.366667	0.633333	0.633333	0.366667
CAA-09	missense_variant	MODERATE	PDE4DIP	ENSCAFG00000010803	ENSCAFT00000044733	1/1	957	93	R/P	cGg/cCg	1	-	chr17	57173803	G	C	33	0	0	16	17	0	0	0.484848	0.515152	0.515152	0.484848
CAA-09	missense_variant	MODERATE	SOX10	ENSCAFG00000001436	ENSCAFT00000002231	2/4	575	99	A/S	Gcc/Tcc	1	tolerated(1)	chr10	26681494	G	T	82	0	17	0	65	0	0.207317	0	0.792683	0.792683	0.207317
CAA-09	missense_variant	MODERATE	TAL1	ENSCAFG00000004032	ENSCAFT00000006454	2/4	182	61	L/P	cTc/cCc	1	tolerated(0.39)	chr15	13453041	T	C	22	0	12	10	0	0	0.545455	0.454545	0	0.545455	0.454545
CAA-10	missense_variant	MODERATE	NSD1	ENSCAFG00000016473	ENSCAFT00000045272	5/23	2841	947	N/K	aaT/aaA	-1	tolerated_low_confidence(0.51)	chr4	36127534	A	T	113	63	50	0	0	0.557522	0.442478	0	0	0.557522	0.442478
CAA-10	missense_variant	MODERATE	RANBP17	ENSCAFG00000016935	ENSCAFT00000015916	11/28	1228	410	K/E	Aag/Gag	-1	tolerated(0.16)	chr4	41088903	T	C	93	0	55	38	0	0	0.591398	0.408602	0	0.591398	0.408602
CAA-10	missense_variant	MODERATE	AXIN1	ENSCAFG00000019684	ENSCAFT00000031298	2/11	754	252	E/Q	Gag/Cag	1	tolerated(0.41)	chr6	40162307	G	C	47	0	0	19	28	0	0	0.404255	0.595745	0.595745	0.404255
CAA-10	missense_variant	MODERATE	NOTCH1	ENSCAFG00000019633	ENSCAFT00000031242	34/35	6841	2281	T/P	Acc/Ccc	1	tolerated(0.45)	chr9	49016411	A	C	32	19	0	13	0	0.59375	0	0.40625	0	0.59375	0.40625
CAA-10	missense_variant	MODERATE	SOX10	ENSCAFG00000001436	ENSCAFT00000002231	2/4	295	99	A/S	Gcc/Tcc	1	tolerated(1)	chr10	26681494	G	T	26	0	7	0	19	0	0.269231	0	0.730769	0.730769	0.269231
CAA-10	missense_variant	MODERATE	EPHA7	ENSCAFG00000003332	ENSCAFT00000005480	14/17	2482	828	E/Q	Gaa/Caa	-1	deleterious(0)	chr12	52148216	C	G	137	0	0	78	59	0	0	0.569343	0.430657	0.569343	0.430657
CAA-10	missense_variant	MODERATE	-	ENSCAFG00000010803	ENSCAFT00000044733	34/49	5761	1921	Q/K	Caa/Aaa	1	tolerated(1)	chr17	57333710	C	A	69	29	0	40	0	0.42029	0	0.57971	0	0.57971	0.42029
CAA-10	missense_variant	MODERATE	EXT2	ENSCAFG00000009477	ENSCAFT00000015065	2/14	236	79	R/H	cGt/cAt	-1	tolerated(0.55)	chr18	45122119	C	T	67	0	28	39	0	0	0.41791	0.58209	0	0.58209	0.41791
CAA-12	splice_acceptor_variant	HIGH	ZNF217	ENSCAFG00000011813	ENSCAFT00000047876	-	-	-	-	-	-1	-	chr24	39417282	T	C	33	0	21	12	0	0	0.636364	0.363636	0	0.636364	0.363636
CAA-12	missense_variant	MODERATE	AKAP9	ENSCAFG00000001935	ENSCAFT00000003066	28/55	5583	1861	Q/H	caG/caT	1	deleterious(0)	chr14	17695378	G	T	155	0	76	0	79	0	0.490323	0	0.509677	0.509677	0.490323
CAA-12	missense_variant	MODERATE	CIITA	ENSCAFG00000018931	ENSCAFT00000030075	1/19	247	4	P/L	cCg/cTg	-1	tolerated_low_confidence(1)	chr6	31813300	G	A	54	16	0	0	38	0.296296	0	0	0.703704	0.703704	0.296296
CAA-12	missense_variant	MODERATE	CLIP1	ENSCAFG00000007898	ENSCAFT00000012621	10/26	2382	794	R/S	agA/agT	1	tolerated(0.76)	chr26	7037552	A	T	98	58	40	0	0	0.591837	0.408163	0	0	0.591837	0.408163
CAA-12	missense_variant	MODERATE	EPS15	ENSCAFG00000003871	ENSCAFT00000006237	10/18	1183	395	D/N	Gat/Aat	1	deleterious(0.05)	chr15	9858491	G	A	93	44	0	0	49	0.473118	0	0	0.526882	0.526882	0.473118
CAA-12	missense_variant	MODERATE	FANCD2	ENSCAFG00000005182	ENSCAFT00000008366	2/44	80	27	P/L	cCg/cTg	-1	tolerated(0.14)	chr20	8294062	G	A	146	60	0	0	86	0.410959	0	0	0.589041	0.589041	0.410959
CAA-12	missense_variant	MODERATE	HRAS	ENSCAFG00000031029	ENSCAFT00000048281	2/4	935	61	Q/R	cAg/cGg	-1	tolerated(0.11)	chr18	25644303	T	C	63	0	48	15	0	0	0.761905	0.238095	0	0.761905	0.238095
CAA-12	missense_variant	MODERATE	IRF4	ENSCAFG00000009156	ENSCAFT00000014549	7/9	821	274	P/L	cCa/cTa	1	tolerated(0.05)	chr35	775236	C	T	65	0	32	33	0	0	0.492308	0.507692	0	0.507692	0.492308
CAA-12	missense_variant	MODERATE	LMO2	ENSCAFG00000007127	ENSCAFT00000011428	1/7	37	13	S/P	Tcc/Ccc	1	tolerated_low_confidence(0.17)	chr18	33494230	T	C	21	0	12	9	0	0	0.571429	0.428571	0	0.571429	0.428571
CAA-12	missense_variant	MODERATE	MAML2	ENSCAFG00000004087	ENSCAFT00000006542	3/7	664	222	N/H	Aat/Cat	1	deleterious(0.01)	chr21	5055829	A	C	176	99	0	77	0	0.5625	0	0.4375	0	0.5625	0.4375
CAA-12	missense_variant	MODERATE	MAML2	ENSCAFG00000004087	ENSCAFT00000006542	4/7	1916	639	Q/P	cAg/cCg	1	tolerated(0.08)	chr21	5057117	A	C	36	27	0	9	0	0.75	0	0.25	0	0.75	0.25
CAA-12	missense_variant	MODERATE	MAML2	ENSCAFG00000004087	ENSCAFT00000006542	4/7	1922	641	L/P	cTg/cCg	1	deleterious(0.02)	chr21	5057123	T	C	42	0	33	9	0	0	0.785714	0.214286	0	0.785714	0.214286
CAA-12	missense_variant	MODERATE	NRG1	ENSCAFG00000006371	ENSCAFT00000010302	5/6	416	139	T/I	aCa/aTa	-1	tolerated_low_confidence(0.06)	chr16	31847499	G	A	145	62	0	0	83	0.427586	0	0	0.572414	0.572414	0.427586
CAA-12	missense_variant	MODERATE	PML	ENSCAFG00000025384	ENSCAFT00000047900	1/8	232	35	H/Q	caC/caG	1	tolerated(0.18)	chr30	37232575	C	G	31	0	0	23	8	0	0	0.741935	0.258065	0.741935	0.258065
CAA-12	missense_variant	MODERATE	PRDM16	ENSCAFG00000019473	ENSCAFT00000047721	9/16	1597	450	M/I	atG/atA	1	tolerated(0.15)	chr5	57994101	G	A	86	38	0	0	48	0.44186	0	0	0.55814	0.55814	0.44186
CAA-12	missense_variant	MODERATE	PTCH1	ENSCAFG00000001246	ENSCAFT00000001978	3/24	425	142	R/H	cGc/cAc	1	deleterious(0.01)	chr1	71268128	G	A	112	49	0	0	63	0.4375	0	0	0.5625	0.5625	0.4375
CAA-12	missense_variant	MODERATE	PTPRC	ENSCAFG00000011265	ENSCAFT00000017964	6/33	651	162	S/F	tCc/tTc	-1	deleterious(0.04)	chr7	4214014	G	A	27	13	0	0	14	0.481481	0	0	0.518519	0.518519	0.481481
CAA-12	missense_variant	MODERATE	SOX10	ENSCAFG00000001436	ENSCAFT00000002231	2/4	575	99	A/S	Gcc/Tcc	1	tolerated(1)	chr10	26681494	G	T	34	0	10	0	24	0	0.294118	0	0.705882	0.705882	0.294118
CAA-12	missense_variant	MODERATE	SOX9	ENSCAFG00000004374	ENSCAFT00000007033	5/6	715	239	T/P	Acc/Ccc	1	deleterious(0)	chr9	8277367	A	C	29	22	0	7	0	0.758621	0	0.241379	0	0.758621	0.241379
CAA-12	missense_variant	MODERATE	ZCCHC8	ENSCAFG00000007859	ENSCAFT00000012558	13/14	1277	426	S/N	aGc/aAc	1	tolerated(0.54)	chr26	6919802	G	A	60	25	0	0	35	0.416667	0	0	0.583333	0.583333	0.416667
CAA-13	missense_variant	MODERATE	CBFB	ENSCAFG00000020389	ENSCAFT00000032470	1/6	51	17	F/L	ttC/ttA	-1	tolerated(1)	chr5	82313450	G	T	147	0	68	1	78	0	0.462585	0.00680272	0.530612	0.530612	0.469388
CAA-13	splice_acceptor_variant	HIGH	ZNF217	ENSCAFG00000011813	ENSCAFT00000047876	-	-	-	-	-	-1	-	chr24	39417282	T	C	37	0	27	10	0	0	0.72973	0.27027	0	0.72973	0.27027
CAA-13	missense_variant	MODERATE	FANCC	ENSCAFG00000001286	ENSCAFT00000001991	13/13	1379	460	S/F	tCc/tTc	1	deleterious(0)	chr1	71749768	C	T	110	0	48	62	0	0	0.436364	0.563636	0	0.563636	0.436364
CAA-13	missense_variant	MODERATE	JAK1	ENSCAFG00000018615	ENSCAFT00000029551	16/23	2473	825	R/C	Cgc/Tgc	1	deleterious(0)	chr5	45401168	C	T	93	0	37	56	0	0	0.397849	0.602151	0	0.602151	0.397849
CAA-13	missense_variant	MODERATE	FANCL	ENSCAFG00000002940	ENSCAFT00000042963	1/14	44	15	L/P	cTc/cCc	-1	deleterious_low_confidence(0)	chr10	58632317	A	G	41	30	0	0	11	0.731707	0	0	0.268293	0.731707	0.268293
CAA-13	missense_variant	MODERATE	CCND1	ENSCAFG00000010700	ENSCAFT00000017023	1/5	58	20	R/G	Agg/Ggg	-1	tolerated_low_confidence(0.29)	chr18	48510618	T	C	20	0	15	5	0	0	0.75	0.25	0	0.75	0.25
CAA-13	missense_variant	MODERATE	BRCA2	ENSCAFG00000006383	ENSCAFT00000010309	21/27	8707	2903	C/R	Tgt/Cgt	-1	tolerated(0.26)	chr25	7748800	A	G	121	67	0	0	54	0.553719	0	0	0.446281	0.553719	0.446281
CAA-13	missense_variant	MODERATE	DEK	ENSCAFG00000010184	ENSCAFT00000016168	2/12	132	44	E/D	gaG/gaC	-1	tolerated_low_confidence(0.06)	chr35	17044726	C	G	29	0	0	18	11	0	0	0.62069	0.37931	0.62069	0.37931
CAA-14	missense_variant	MODERATE	JUN	ENSCAFG00000018897	ENSCAFT00000029996	1/1	623	208	Q/P	cAg/cCg	1	tolerated(0.52)	chr5	50968440	A	C	53	33	0	20	0	0.622642	0	0.377358	0	0.622642	0.377358
CAA-14	missense_variant	MODERATE	CIITA	ENSCAFG00000018931	ENSCAFT00000030075	1/19	11	4	P/L	cCg/cTg	-1	tolerated_low_confidence(1)	chr6	31813300	G	A	24	10	0	0	14	0.416667	0	0	0.583333	0.583333	0.416667
CAA-14	missense_variant	MODERATE	RNF213	ENSCAFG00000005675	ENSCAFT00000009155	29/57	9269	3090	T/I	aCc/aTc	-1	tolerated(0.3)	chr9	1468232	G	A	41	13	0	0	28	0.317073	0	0	0.682927	0.682927	0.317073
CAA-14	missense_variant	MODERATE	CDK12	ENSCAFG00000016411	ENSCAFT00000045123	1/15	440	147	I/R	aTa/aGa	-1	tolerated_low_confidence(0.38)	chr9	22978308	A	C	221	112	0	109	0	0.506787	0	0.493213	0	0.506787	0.493213
CAA-14	missense_variant	MODERATE	NF1	ENSCAFG00000018592	ENSCAFT00000046191	33/57	4321	1441	A/P	Gct/Cct	-1	deleterious(0.01)	chr9	41585306	C	G	155	0	0	84	71	0	0	0.541935	0.458065	0.541935	0.458065
CAA-14	missense_variant	MODERATE	NUP214	ENSCAFG00000019920	ENSCAFT00000031698	11/37	1256	419	R/Q	cGg/cAg	-1	tolerated(0.86)	chr9	52930001	C	T	32	0	12	20	0	0	0.375	0.625	0	0.625	0.375
CAA-14	missense_variant	MODERATE	SOX10	ENSCAFG00000001436	ENSCAFT00000002231	2/4	295	99	A/S	Gcc/Tcc	1	tolerated(1)	chr10	26681494	G	T	49	0	11	0	38	0	0.22449	0	0.77551	0.77551	0.22449
CAA-14	missense_variant	MODERATE	HOXA13	ENSCAFG00000002970	ENSCAFT00000004756	1/2	325	109	S/A	Tcg/Gcg	-1	tolerated(0.24)	chr14	40374566	A	C	129	72	0	57	0	0.55814	0	0.44186	0	0.55814	0.44186
CAA-14	missense_variant	MODERATE	MNX1	ENSCAFG00000005148	ENSCAFT00000008288	4/4	790	264	G/R	Gga/Aga	-1	deleterious(0.01)	chr16	19509649	C	T	58	0	28	30	0	0	0.482759	0.517241	0	0.517241	0.482759
CAA-14	missense_variant	MODERATE	NRG1	ENSCAFG00000006371	ENSCAFT00000010302	5/6	416	139	T/I	aCa/aTa	-1	tolerated_low_confidence(0.06)	chr16	31847499	G	A	69	34	0	0	35	0.492754	0	0	0.507246	0.507246	0.492754
CAA-14	missense_variant	MODERATE	STK11	ENSCAFG00000019538	ENSCAFT00000031055	1/11	293	98	F/S	tTc/tCc	-1	tolerated(0.09)	chr20	57624996	A	G	31	17	0	0	14	0.548387	0	0	0.451613	0.548387	0.451613
CAA-14	missense_variant	MODERATE	STK11	ENSCAFG00000019538	ENSCAFT00000031055	1/11	286	96	M/V	Atg/Gtg	-1	tolerated_low_confidence(0.17)	chr20	57625003	T	C	31	0	17	14	0	0	0.548387	0.451613	0	0.548387	0.451613
CAA-14	missense_variant	MODERATE	PML	ENSCAFG00000025384	ENSCAFT00000047900	1/8	105	35	H/Q	caC/caG	1	tolerated(0.18)	chr30	37232575	C	G	39	0	0	21	18	0	0	0.538462	0.461538	0.538462	0.461538
CAA-14	missense_variant	MODERATE	PML	ENSCAFG00000025384	ENSCAFT00000047900	8/8	1915	639	V/I	Gtc/Atc	1	tolerated_low_confidence(0.79)	chr30	37267772	G	A	149	69	0	0	80	0.463087	0	0	0.536913	0.536913	0.463087
CAA-14	missense_variant	MODERATE	DEK	ENSCAFG00000010184	ENSCAFT00000016168	2/12	132	44	E/D	gaG/gaC	-1	tolerated_low_confidence(0.06)	chr35	17044726	C	G	25	0	0	17	8	0	0	0.68	0.32	0.68	0.32
CAA-16	missense_variant	MODERATE	JUN	ENSCAFG00000018897	ENSCAFT00000029996	1/1	623	208	Q/P	cAg/cCg	1	tolerated(0.52)	chr5	50968440	A	C	48	28	0	20	0	0.583333	0	0.416667	0	0.583333	0.416667
CAA-16	missense_variant	MODERATE	CDK12	ENSCAFG00000016411	ENSCAFT00000045123	1/15	440	147	I/R	aTa/aGa	-1	tolerated_low_confidence(0.38)	chr9	22978308	A	C	338	171	0	167	0	0.505917	0	0.494083	0	0.505917	0.494083
CAA-16	missense_variant	MODERATE	NUP214	ENSCAFG00000019920	ENSCAFT00000031698	11/37	1256	419	R/Q	cGg/cAg	-1	tolerated(0.86)	chr9	52930001	C	T	35	0	17	18	0	0	0.485714	0.514286	0	0.514286	0.485714
CAA-16	missense_variant	MODERATE	HOXA13	ENSCAFG00000002970	ENSCAFT00000004756	1/2	325	109	S/A	Tcg/Gcg	-1	tolerated(0.24)	chr14	40374566	A	C	77	42	0	35	0	0.545455	0	0.454545	0	0.545455	0.454545
CAA-16	missense_variant	MODERATE	MNX1	ENSCAFG00000005148	ENSCAFT00000008288	4/4	790	264	G/R	Gga/Aga	-1	deleterious(0.01)	chr16	19509649	C	T	37	0	17	20	0	0	0.459459	0.540541	0	0.540541	0.459459
CAA-16	missense_variant	MODERATE	RNF213	ENSCAFG00000005675	ENSCAFT00000009155	29/57	9269	3090	T/I	aCc/aTc	-1	tolerated(0.3)	chr9	1468232	G	A	30	12	0	0	18	0.4	0	0	0.6	0.6	0.4
CAA-16	missense_variant	MODERATE	NF1	ENSCAFG00000018592	ENSCAFT00000046191	33/57	4321	1441	A/P	Gct/Cct	-1	deleterious(0.01)	chr9	41585306	C	G	232	0	0	133	99	0	0	0.573276	0.426724	0.573276	0.426724
CAA-16	missense_variant	MODERATE	SOX10	ENSCAFG00000001436	ENSCAFT00000002231	2/4	295	99	A/S	Gcc/Tcc	1	tolerated(1)	chr10	26681494	G	T	20	0	4	0	16	0	0.2	0	0.8	0.8	0.2
CAA-16	missense_variant	MODERATE	NRG1	ENSCAFG00000006371	ENSCAFT00000010302	5/6	416	139	T/I	aCa/aTa	-1	tolerated_low_confidence(0.06)	chr16	31847499	G	A	103	46	0	0	57	0.446602	0	0	0.553398	0.553398	0.446602
CAA-16	missense_variant	MODERATE	PML	ENSCAFG00000025384	ENSCAFT00000047900	1/8	105	35	H/Q	caC/caG	1	tolerated(0.18)	chr30	37232575	C	G	21	0	0	11	10	0	0	0.52381	0.47619	0.52381	0.47619
CAA-16	missense_variant	MODERATE	PML	ENSCAFG00000025384	ENSCAFT00000047900	8/8	1915	639	V/I	Gtc/Atc	1	tolerated_low_confidence(0.79)	chr30	37267772	G	A	77	30	0	0	47	0.38961	0	0	0.61039	0.61039	0.38961
CAA-16	missense_variant	MODERATE	DEK	ENSCAFG00000010184	ENSCAFT00000016168	2/12	132	44	E/D	gaG/gaC	-1	tolerated_low_confidence(0.06)	chr35	17044726	C	G	35	0	0	22	13	0	0	0.628571	0.371429	0.628571	0.371429
CAA-17	missense_variant	MODERATE	AXIN2	ENSCAFG00000011236	ENSCAFT00000017890	1/10	308	103	K/R	aAa/aGa	1	tolerated(0.21)	chr9	14561174	A	G	135	77	0	0	58	0.57037	0	0	0.42963	0.57037	0.42963
CAA-17	missense_variant	MODERATE	TCF7L2	ENSCAFG00000011005	ENSCAFT00000017510	4/14	304	102	P/T	Cct/Act	1	tolerated(0.06)	chr28	24138574	C	A	65	28	0	37	0	0.430769	0	0.569231	0	0.569231	0.430769
CAA-18	missense_variant	MODERATE	ASXL1	ENSCAFG00000007219	ENSCAFT00000011578	11/11	2135	703	P/L	cCc/cTc	1	tolerated_low_confidence(0.68)	chr24	21800363	C	T	78	0	38	40	0	0	0.487179	0.512821	0	0.512821	0.487179
CAA-18	missense_variant	MODERATE	BRD4	ENSCAFG00000016085	ENSCAFT00000025500	19/20	3882	1283	R/Q	cGg/cAg	1	tolerated(0.75)	chr20	46927049	G	A	29	9	0	0	20	0.310345	0	0	0.689655	0.689655	0.310345
CAA-18	missense_variant	MODERATE	BRD4	ENSCAFG00000016085	ENSCAFT00000025500	19/20	3885	1284	Q/R	cAg/cGg	1	tolerated(0.48)	chr20	46927052	A	G	30	21	0	0	9	0.7	0	0	0.3	0.7	0.3
CAA-18	missense_variant	MODERATE	BRD4	ENSCAFG00000016085	ENSCAFT00000025500	19/20	3887	1285	E/Q	Gag/Cag	1	tolerated(0.53)	chr20	46927054	G	C	29	0	0	9	20	0	0	0.310345	0.689655	0.689655	0.310345
CAA-18	missense_variant	MODERATE	BRD4	ENSCAFG00000016085	ENSCAFT00000025500	19/20	3890	1286	Q/E	Cag/Gag	1	tolerated(0.79)	chr20	46927057	C	G	27	0	0	18	9	0	0	0.666667	0.333333	0.666667	0.333333
CAA-18	missense_variant	MODERATE	HRAS	ENSCAFG00000031029	ENSCAFT00000048281	2/4	935	61	Q/R	cAg/cGg	-1	tolerated(0.11)	chr18	25644303	T	C	90	0	66	24	0	0	0.733333	0.266667	0	0.733333	0.266667
CAA-18	missense_variant	MODERATE	NRG1	ENSCAFG00000006371	ENSCAFT00000010302	5/6	416	139	T/I	aCa/aTa	-1	tolerated_low_confidence(0.06)	chr16	31847499	G	A	164	67	0	0	97	0.408537	0	0	0.591463	0.591463	0.408537
CAA-18	missense_variant	MODERATE	SOX10	ENSCAFG00000001436	ENSCAFT00000002231	2/4	575	99	A/S	Gcc/Tcc	1	tolerated(1)	chr10	26681494	G	T	43	0	14	0	29	0	0.325581	0	0.674419	0.674419	0.325581
CAA-18	missense_variant	MODERATE	STK11	ENSCAFG00000019538	ENSCAFT00000031055	1/11	109	37	P/S	Ccg/Tcg	-1	-	chr20	57625180	G	A	102	41	0	0	61	0.401961	0	0	0.598039	0.598039	0.401961
CAA-19	missense_variant	MODERATE	ZNF217	ENSCAFG00000011813	ENSCAFT00000047876	1/7	1295	432	P/L	cCg/cTg	-1	deleterious(0.04)	chr24	39422230	G	A	220	104	1	0	115	0.472727	0.00454545	0	0.522727	0.522727	0.477273
CAA-19	splice_acceptor_variant	HIGH	ZNF217	ENSCAFG00000011813	ENSCAFT00000047876	-	-	-	-	-	-1	-	chr24	39417282	T	C	28	0	17	11	0	0	0.607143	0.392857	0	0.607143	0.392857
CAA-19	missense_variant	MODERATE	AXIN2	ENSCAFG00000011236	ENSCAFT00000017890	1/10	308	103	K/R	aAa/aGa	1	tolerated(0.21)	chr9	14561174	A	G	178	105	0	0	73	0.589888	0	0	0.410112	0.589888	0.410112
CAA-19	missense_variant	MODERATE	SOX10	ENSCAFG00000001436	ENSCAFT00000002231	2/4	295	99	A/S	Gcc/Tcc	1	tolerated(1)	chr10	26681494	G	T	63	0	15	0	48	0	0.238095	0	0.761905	0.761905	0.238095
CAA-19	missense_variant	MODERATE	MYH9	ENSCAFG00000001630	ENSCAFT00000002643	23/40	3055	1019	A/T	Gcg/Acg	1	tolerated(0.7)	chr10	28108545	G	A	65	25	0	0	40	0.384615	0	0	0.615385	0.615385	0.384615
CAA-19	missense_variant	MODERATE	CCND3	ENSCAFG00000001618	ENSCAFT00000002538	2/5	679	227	C/R	Tgc/Cgc	-1	deleterious(0.02)	chr12	10599353	A	G	110	66	0	0	44	0.6	0	0	0.4	0.6	0.4
CAA-19	missense_variant	MODERATE	NRG1	ENSCAFG00000006371	ENSCAFT00000010302	5/6	416	139	T/I	aCa/aTa	-1	tolerated_low_confidence(0.06)	chr16	31847499	G	A	123	46	0	0	77	0.373984	0	0	0.626016	0.626016	0.373984
CAA-19	missense_variant	MODERATE	HRAS	ENSCAFG00000031029	ENSCAFT00000048281	2/4	182	61	Q/R	cAg/cGg	-1	tolerated(0.11)	chr18	25644303	T	C	57	0	31	26	0	0	0.54386	0.45614	0	0.54386	0.45614
CAA-19	missense_variant	MODERATE	LRP1B	ENSCAFG00000005403	ENSCAFT00000008728	69/89	10507	3503	N/D	Aac/Gac	-1	tolerated(0.48)	chr19	42735367	T	C	158	0	99	59	0	0	0.626582	0.373418	0	0.626582	0.373418
CAA-19	missense_variant	MODERATE	-	ENSCAFG00000014647	ENSCAFT00000023273	6/15	528	176	M/I	atG/atA	-1	deleterious(0.04)	chr20	44345171	C	T	45	0	20	25	0	0	0.444444	0.555556	0	0.555556	0.444444
CAA-19	missense_variant	MODERATE	ZNF217	ENSCAFG00000011813	ENSCAFT00000047876	5/7	2930	977	S/N	aGt/aAt	-1	tolerated(0.22)	chr24	39416268	C	T	47	0	17	30	0	0	0.361702	0.638298	0	0.638298	0.361702
CAA-19	missense_variant	MODERATE	KNL1	ENSCAFG00000009202	ENSCAFT00000014647	10/26	2195	732	L/R	cTg/cGg	1	deleterious(0.04)	chr30	7792179	T	G	159	0	93	0	66	0	0.584906	0	0.415094	0.584906	0.415094
CAA-20	missense_variant,splice_region_variant	MODERATE	EPS15	ENSCAFG00000003871	ENSCAFT00000006237	12/18	1354	452	D/N	Gat/Aat	1	deleterious(0.02)	chr15	9862557	G	A	75	28	0	0	47	0.373333	0	0	0.626667	0.626667	0.373333
CAA-20	missense_variant	MODERATE	AFDN	ENSCAFG00000000860	ENSCAFT00000001341	28/32	3770	1257	R/Q	cGg/cAg	1	tolerated_low_confidence(0.16)	chr1	55516782	G	A	96	46	0	0	50	0.479167	0	0	0.520833	0.520833	0.479167
CAA-20	missense_variant	MODERATE	RANBP17	ENSCAFG00000016935	ENSCAFT00000015916	11/28	1228	410	K/E	Aag/Gag	-1	tolerated(0.16)	chr4	41088903	T	C	73	0	39	34	0	0	0.534247	0.465753	0	0.534247	0.465753
CAA-20	missense_variant	MODERATE	JUN	ENSCAFG00000018897	ENSCAFT00000029996	1/1	157	53	L/F	Ctc/Ttc	1	tolerated(0.1)	chr5	50967974	C	T	259	0	114	145	0	0	0.440154	0.559846	0	0.559846	0.440154
CAA-20	missense_variant	MODERATE	FNBP1	ENSCAFG00000019963	ENSCAFT00000031775	18/18	1795	599	V/M	Gtg/Atg	1	deleterious(0.02)	chr9	53955282	G	A	27	9	0	0	18	0.333333	0	0	0.666667	0.666667	0.333333
CAA-20	missense_variant	MODERATE	CDK4	ENSCAFG00000000280	ENSCAFT00000000440	2/7	233	78	C/S	tGc/tCc	-1	tolerated(0.1)	chr10	1814761	C	G	53	0	0	31	22	0	0	0.584906	0.415094	0.584906	0.415094
CAA-20	missense_variant	MODERATE	FANCE	ENSCAFG00000001313	ENSCAFT00000002036	8/10	1388	463	R/Q	cGg/cAg	1	tolerated(0.19)	chr12	4596897	G	A	56	27	0	0	29	0.482143	0	0	0.517857	0.517857	0.482143
CAA-20	missense_variant	MODERATE	NRG1	ENSCAFG00000006371	ENSCAFT00000010302	5/6	416	139	T/I	aCa/aTa	-1	tolerated_low_confidence(0.06)	chr16	31847499	G	A	67	27	0	0	40	0.402985	0	0	0.597015	0.597015	0.402985
CAA-20	missense_variant	MODERATE	FAT4	ENSCAFG00000003962	ENSCAFT00000006363	9/17	9172	3058	L/V	Ttg/Gtg	-1	tolerated(0.2)	chr19	15197869	A	C	186	102	0	84	0	0.548387	0	0.451613	0	0.548387	0.451613
CAA-20	missense_variant	MODERATE	ATR	ENSCAFG00000007863	ENSCAFT00000012571	6/50	1535	512	S/L	tCg/tTg	-1	tolerated_low_confidence(0.24)	chr23	38212900	G	A	131	58	0	0	73	0.442748	0	0	0.557252	0.557252	0.442748
CAA-20	missense_variant	MODERATE	NCOR2	ENSCAFG00000006985	ENSCAFT00000011198	23/51	2785	929	A/T	Gcc/Acc	1	tolerated(0.49)	chr26	5453567	G	A	34	10	0	0	24	0.294118	0	0	0.705882	0.705882	0.294118
CAA-20	missense_variant	MODERATE	PML	ENSCAFG00000025384	ENSCAFT00000047900	1/8	105	35	H/Q	caC/caG	1	tolerated(0.18)	chr30	37232575	C	G	33	0	0	20	13	0	0	0.606061	0.393939	0.606061	0.393939
CAA-20	missense_variant	MODERATE	TET2	ENSCAFG00000010876	ENSCAFT00000017275	11/11	4577	1526	R/Q	cGa/cAa	1	tolerated(0.08)	chr32	26142056	G	A	191	86	0	0	105	0.450262	0	0	0.549738	0.549738	0.450262

## Sheet: Table S5
Table S5. Leading edge tooth development genes (from GSEA)
Gene	Rank in gene list
AMTN	1
DKK1	13
NEBL	35
COL12A1	144
SLC39A8	283
CLDN1	335
PHEX	344
PCDH18	345
PAPLN	377
NPNT	431
FREM2	436
MRC2	524
SEMA3D	745
GJA1	768
SLC20A2	774
DSP	796
FRAS1	1003
SOX4	1022
KLK4	1173
GRB10	1207
GAL3ST4	1233
DLX5	1240
TIMP2	1312
RND3	1461
FJX1	1498
SEMA5A	1527
DLX3	1580
ATP6V0A1	1646

## Sheet: Table S6
Table S6. Genes upregulated in AAC-21 cells by GDC-0623 (top 50 genes shown)
Ensemble ID	Name	DMSO FPKM	GDC-0623 FPKM	Ratio (GDC-0623/DMSO)
ENSCAFT00000011548.3	KRT71	0.22878	1247.67	5453.58
ENSCAFT00000004628.3	AMTN	0.1	506.375	5063.75
ENSCAFT00000039433.2	KRT76	0.159329	256.615	1610.6
ENSCAFT00000015319.3	PI3	0.1	86.3091	863.091
ENSCAFT00000011607.3	ANKRD1	0.208241	133.578	641.459
ENSCAFT00000015551.3	EDN1	0.127633	56.05	439.149
ENSCAFT00000038857.1	DEFB1	6.02238	2426.79	402.962
ENSCAFT00000014686.2	FILIP1L	0.261975	102.941	392.942
ENSCAFT00000030169.3	TTC22	0.1	37.4895	374.895
ENSCAFT00000001614.3	CSDC2	0.1	36.7712	367.712
ENSCAFT00000004466.3	TMPRSS11D	0.1	32.3829	323.829
ENSCAFT00000037022.3	SPINK5	3.64434	992.123	272.237
ENSCAFT00000043428.2	CYBRD1	0.109988	29.0896	264.479
ENSCAFT00000024645.3	DKK1	0.166532	42.1143	252.889
ENSCAFT00000022000.3	CEMIP	0.525518	131.307	249.862
ENSCAFT00000044692.2	MYH14	0.100004	23.4205	234.195
ENSCAFT00000020657.3	SPRR3	1.76279	365.318	207.239
ENSCAFT00000019522.3	IGFBP3	4.00194	802.021	200.408
ENSCAFT00000045978.1	TIMP3	3.44905	666.466	193.232
ENSCAFT00000019583.3	CABP7	0.1	17.3471	173.471
ENSCAFT00000023766.3	FMO2	0.133309	21.0106	157.608
ENSCAFT00000024881.3	ACTA2	0.114063	17.6189	154.467
ENSCAFT00000019379.3	ACTC1	0.1	14.6219	146.219
ENSCAFT00000024142.3	SAA1	0.1	13.4082	134.082
ENSCAFT00000010068.4	DCLK1	0.1	13.2539	132.539
ENSCAFT00000013457.3	BLNK	0.196232	25.5157	130.028
ENSCAFT00000024083.4	PQLC2	0.110477	12.7406	115.324
ENSCAFT00000042899.1	HOPX	0.254468	28.6255	112.492
ENSCAFT00000005868.4	FAM84A	0.1	11.229	112.29
ENSCAFT00000048630.1	TUG1_1	0.1	10.8041	108.041
ENSCAFT00000005402.2	PTN	0.1	10.4796	104.796
ENSCAFT00000049991.1	BAMBI	0.144119	15.0468	104.405
ENSCAFT00000015041.3	PRELP	0.689499	71.781	104.106
ENSCAFT00000011729.3	KRT80	0.305885	30.8686	100.916
ENSCAFT00000001011.3	CTHRC1	0.254119	25.2824	99.4904
ENSCAFT00000006629.4	NEBL	0.1	9.77719	97.7719
ENSCAFT00000004496.3	TMPRSS11B	1.59303	143.393	90.0127
ENSCAFT00000024255.3	FGFBP1	1.87708	158.617	84.502
ENSCAFT00000011634.3	KRT3	0.1	8.01941	80.1941
ENSCAFT00000044454.2	C5orf46	0.1	7.62349	76.2349
ENSCAFT00000048742.1	GPX3	1.42337	108.376	76.1404
ENSCAFT00000006589.3	PLXDC2	0.506735	37.5193	74.0413
ENSCAFT00000022770.3	S100P	0.1	7.38161	73.8161
ENSCAFT00000021972.3	CFAP161	0.1	6.98769	69.8769
ENSCAFT00000048527.1	EHF	0.432895	28.8522	66.6494
ENSCAFT00000025920.3	PCDH7	0.310028	20.2694	65.3793
ENSCAFT00000032415.5	NEXN	0.117597	7.2516	61.6648
ENSCAFT00000004563.4	IGLON5	0.1	6.13935	61.3935
ENSCAFT00000004609.3	ODAM	0.148296	9.08426	61.2575
ENSCAFT00000034450.1	U1	0.1	6.05653	60.5653

## Sheet: Table S7
Table S7. PCR/Sequencing primers
Gene	Forward primer	Reverse primer
HRAS-61	5'-CTGGTGGATGTCCTCAAAGG	5'-ATCGGAAGCAAGTGGTCATC
HRAS-13	5'-GAGAGCAGCTTCCTCAGCAG	5'-CACGAAGTGGTTCTGGATGA
BRAF-600	5'-TTCATGAAGACCTCACAGTAAAAA	5'-CCACAAAATGGATCCAGACA
